# Supplementary material for: Peroxisomal defects in microglial cells induce a disease-associated microglial signature
Source: Front Mol Neurosci. 2023 Apr 17;16:1170313. doi: 10.3389/fnmol.2023.1170313 (PMC10149961; doi:10.3389/fnmol.2023.1170313)
Supplement: Supplementary file 1 [file Table_1.XLSX]

## Sheet: Table P value
Up-regulated DEGs		Abcd1-/-		Abcd2-/-		Abcd1-/-Abcd2-/-		Acox1-/-			Count GO
Category	Term	Count	Adj P Value	Count	Adj P Value	Count	Adj P Value	Count	Adj P Value		158	160				Min	22
GOTERM BP	Immune system process (2745 genes)	87	0.0011	120	3.6e-12	78	0.046	114	9.8e-17		120	120				Max	158
	Lipid metabolic process (1451 genes)	89	0.0088	117	2.9e-08	80	0.58	94	3.7e-06		80	80
	Autophagy (485 genes)	46	0.00022	49	5.6e-05	42	0.0035	44	1.2e-05		40	40
	Response to virus (365 genes)	28	0.00044	28	0.00061	22	0.12	29	3.8e-06		0	0
	Transport (4504 genes)	52	0.0011	67	5.6e-05	47	0.47	56	0.00018
KEGG PATHWAY	Lysosome (135 genes)	54	1.4e-16	72	6.9e-28	44	3.4e-10	58	4e-21		Adj P Value					Min	0
	Phagosome (182 genes)	35	0.021	53	2.1e-07	0	1	46	3.9e-07			p<1.0E-10				Max	72
	Rheumatoid arthritis (87 genes)	27	6.1e-05	32	1.1e-06	19	0.081	29	6.1e-07			1.0E-10<p<1.0E-6
	Sphingolipid metabolism (54 genes)	13	0.14	16	0.012	14	0.056	15	0.0061			1.0E-6<p<0.001
	Endocytosis (272 genes)	40	0.29	65	7.6e-06	37	0.38	49	0.0011			0.001<p<0.05
	Autophagy - animal (142 genes)	24	0.28	36	0.0012	22	0.38	25	0.071			p>0.05
Down-regulated DEGs		Abcd1-/-		AbcdD2-/-		Abcd1-/-Abcd2-/-		Acox1-/-
Category	Term	Count	Adj P Value	Count	Adj P Value	Count	Adj P Value	Count	Adj P Value
GOTERM BP	Cell cycle (1813 genes)	147	4.8e-17	158	2.9e-17	130	6.7e-10	103	0.01
	Cell division (628 genes)	99	1.2e-13	126	5.9e-14	85	2.1e-07	64	0.2
	Phosphorylation (1911 genes)	104	0.00016	116	1.7e-05	109	1e-05	107	6.9e-05
	Protein phosphorylation (1634 genes)	102	0.00037	108	0.0011	101	0.00083	102	0.001
	Cell migration (1591 genes)	55	0.0033	60	0.0019	53	0.013	64	2e-05
KEGG PATHWAY	TNF signaling pathway (113 genes)	32	3.1e-05	27	0.014	35	2.1e-06	32	5.5e-05		Count KEGG
	Cell cycle (125 genes)	38	4.8e-07	45	8.8e-10	37	2.2e-06	29	0.0043		72	72
	MAPK signaling pathway (294 genes)	57	0.00023	51	0.038	51	0.011	55	0.002		54	54
	FoxO signaling pathway (131 genes)	30	0.0016	29	0.017	31	0.0012	28	0.013		36	36
	NF-kappa B signaling pathway (105 genes)	26	0.0015	24	0.028	27	0.00096	30	8.2e-05		18	18
	ErbB signaling pathway (84 genes)	18	0.035	16	0.25	21	0.0071	17	0.1		0	0
	Cell adhesion molecules (CAMs) (182 genes)	31	0.028	29	0.22	35	0.0067	32	0.03
Supplementary Table 1.

## Sheet: Fig 1B
	Category	Term	Abcd1-/-	Abcd2-/-	Abcd1-/-Abcd2-/-	Acox1-/-		Abcd1-/-	Abcd2-/-	Abcd1-/-Abcd2-/-	Acox1-/-
	GOTERM BP	Immune system process (2745 genes)	87	120	78	114		0.0011	3.6e-12	0.046	9.8e-17		158		160
		Lipid metabolic process (1451 genes)	89	117	80	94		0.0088	2.9e-08	0.58	3.7e-06		120		120		120
		Autophagy (485 genes)	46	49	42	44		0.00022	5.6e-05	0.0035	1.2e-05		80		80		80												158		160
		Response to virus (365 genes)	28	28	22	29		0.00044	0.00061	0.12	3.8e-06		40		40		40												120		120
		Transport (4504 genes)	52	67	47	56		0.0011	5.6e-05	0.47	0.00018		0		0		0												80		80
	KEGG PATHWAY	Lysosome (135 genes)	54	72	44	58		1.4e-16	6.9e-28	3.4e-10	4e-21																		40		40
		Phagosome (182 genes)	35	53	0	46		0.021	2.1e-07	1	3.9e-07		72		72														0		0
		Rheumatoid arthritis (87 genes)	27	32	19	29		6.1e-05	1.1e-06	0.081	6.1e-07		54		54
		Sphingolipid metabolism (54 genes)	13	16	14	15		0.14	0.012	0.056	0.0061		36		36																p<1.0E-10
		Endocytosis (272 genes)	40	65	37	49		0.29	7.6e-06	0.38	0.0011		18		18																1.0E-10<p<1.0E-6
		Autophagy - animal (142 genes)	24	36	22	25		0.28	0.0012	0.38	0.071		0		0																1.0E-6<p<0.001
			Count					Adj P value																							0.001<p<0.05
																													0		p>0.05
	Category	Term	Abcd1-/-	Abcd2-/-	Abcd1-/-Abcd2-/-	Acox1-/-		Abcd1-/-	Abcd2-/-	Abcd1-/-Abcd2-/-	Acox1-/-
	GOTERM BP	Cell cycle (1813 genes)	147	158	130	103		4.8e-17	2.9e-17	6.7e-10	0.01				p<1.0E-10
		Cell division (628 genes)	99	126	85	64		1.2e-13	5.9e-14	2.1e-07	0.2				1.0E-10<p<1.0E-6
		Phosphorylation (1911 genes)	104	116	109	107		0.00016	1.7e-05	1e-05	6.9e-05				1.0E-6<p<0.001
		Protein phosphorylation (1634 genes)	102	108	101	102		0.00037	0.0011	0.00083	0.001				0.001<p<0.05
		Cell migration (1591 genes)	55	60	53	64		0.0033	0.0019	0.013	2e-05		0		p>0.05
	KEGG PATHWAY	TNF signaling pathway (113 genes)	32	27	35	32		3.1e-05	0.014	2.1e-06	5.5e-05
		Cell cycle (125 genes)	38	45	37	29		4.8e-07	8.8e-10	2.2e-06	0.0043
		MAPK signaling pathway (294 genes)	57	51	51	55		0.00023	0.038	0.011	0.002
		FoxO signaling pathway (131 genes)	30	29	31	28		0.0016	0.017	0.0012	0.013																		72		72
		NF-kappa B signaling pathway (105 genes)	26	24	27	30		0.0015	0.028	0.00096	8.2e-05																		54		54
		ErbB signaling pathway (84 genes)	18	16	21	17		0.035	0.25	0.0071	0.1																		36		36
		Cell adhesion molecules (CAMs) (182 genes)	31	29	35	32		0.028	0.22	0.0067	0.03																		18		18
			Count					Adj P value																					0		0
