# Supplementary material for: Peroxisomal defects in microglial cells induce a disease-associated microglial signature
Source: Front Mol Neurosci. 2023 Apr 17;16:1170313. doi: 10.3389/fnmol.2023.1170313 (PMC10149961; doi:10.3389/fnmol.2023.1170313)
Supplement: Supplementary file 2 [file Table_2.XLSX]

## Sheet: Table P Value
Up-regulated DEGs		Abcd1-/-	Abcd2-/-	Abcd1-/-Abcd2-/-	Acox1-/-
Category	Term	Count	Count	Count	Count
GOTERM BP	Fatty acid metabolic process (458 genes)	30	38	25	28		Count
	Lipid catabolic process (341 genes)	19	22	18	18		158		40
	Cholesterol metabolic process (148 genes)	17	29	19	22		120		30
	Steroid metabolic process (351 genes)	12	19	14	16		80		20
	Lipid transport (445 genes)	13	24	14	17		40		10
	Phospholipid metabolic process (358 genes)	11	13	11	10		0		0
	Phospholipid biosynthetic process (220 genes)	7	14	8	11
	Phospholipid metabolic process (358 genes)	7	9	7	8
	Steroid biosynthetic process (169 genes)	7	12	5	11
	Fatty acid biosynthetic process (155 genes)	9	10	7	7
	Fatty acid beta-oxidation (77 genes)	8	13	9	7
	Llpid homeostasis (182 genes)	8	8	7	6
	Ceramide metabolic process (100 genes)	7	8	7	7
	Phosphatidylinositol metabolic process (146 genes)	4	8	6	6
	Cholesterol efflux (65 genes)	5	10	4	4
KEGG PATHWAY	Sphingolipid metabolism (54 genes)	13	14	14	14		Count
	Glycerophospholipid metabolism (98 genes)	14	26	14	21		72		28
	Ether lipid metabolism (48 genes)	11	15	12	12		54		21
	Phosphatidylinositol signaling system (96 genes)	8	17	11	11		36		14
	PPAR signaling pathway (89 genes)	9	16	11	12		18		7
	Fatty acid metabolism (62 genes)	11	12	10	9		0		0
	Glycerolipid metabolism (63 genes)	8	12	10	7
	Sphingolipid signaling pathway (124 genes)	11	10	11	8
	Peroxisome (86 genes)	9	14	6	8
	Alpha-Linolenic acid metabolism (25 genes)	6	4	6	3
Down-regulated DEGs		Abcd1-/-	AbcdD2-/-	Abcd1-/-Abcd2-/-	Acox1-/-
Category	Term	Count	Count	Count	Count
GOTERM BP	Fatty acid metabolic process (458 genes)	26	28	33	28
	Fatty acid biosynthetic process (155 genes)	11	19	14	15
	Lipid catabolic process (341 genes)	12	14	15	15
	Lipid transport (445 genes)	11	14	11	14
	Phospholipid biosynthetic process (220 genes)	9	8	10	8
	Phospholipid metabolic process (358 genes)	9	7	9	8
	Sphingolipid metabolic process (146 genes)	7	9	9	8
	Cholesterol metabolic process (148 genes)	6	9	8	9
	Unsaturated fatty acid biosynthetic process (41 genes)	5	6	6	5
	Prostaglandin biosynthetic process (30 genes)	4	5	7	5
	Ceramide biosynthetic process (70 genes)	4	5	5	6
KEGG PATHWAY	PPAR signaling pathway (89 genes)	12	9	13	10
	Inositol phosphate metabolism (72 genes)	12	13	10	9
	Phosphatidylinositol signaling system (96 genes)	11	14	10	9
	Fatty acid metabolism (62 genes)	9	11	10	9
	Glycerophospholipid metabolism (98 genes)	11	12	12	11
	Sphingolipid signaling pathway (124 genes)	9	10	10	10
	Glycosphingolipid biosynthesis - lacto and neolacto series (26 genes)	7	8	7	10
	Glycerolipid metabolism (63 genes)	8	8	9	9
	Biosynthesis of unsaturated fatty acids (34 genes)	6	8	8	7
	Arachidonic acid metabolism (85 genes)	9	9	8	4
	Ether lipid metabolism (48 genes)	6	10	6	9
Supplementary Table 2

## Sheet: Fig KEGG GO
	Category	Term	Abcd1-/-	Abcd2-/-	Abcd1-/-Abcd2-/-	Acox1-/-
	GOTERM BP	Fatty acid metabolic process (458 genes)	30	38	25	28
		Lipid catabolic process (341 genes)	19	22	18	18
		Cholesterol metabolic process (148 genes)	17	29	19	22
		Steroid metabolic process (351 genes)	12	19	14	16
		Lipid transport (445 genes)	13	24	14	17
		Phospholipid metabolic process (358 genes)	11	13	11	10																158		40
		Phospholipid biosynthetic process (220 genes)	7	14	8	11																120		30
		Phospholipid metabolic process (358 genes)	7	9	7	8																80		20
		Steroid biosynthetic process (169 genes)	7	12	5	11																40		10
		Fatty acid biosynthetic process (155 genes)	9	10	7	7																0		0
		Fatty acid beta-oxidation (77 genes)	8	13	9	7
		Llpid homeostasis (182 genes)	8	8	7	6
		Ceramide metabolic process (100 genes)	7	8	7	7
		Phosphatidylinositol metabolic process (146 genes)	4	8	6	6
		Cholesterol efflux (65 genes)	5	10	4	4
	KEGG PATHWAY	Sphingolipid metabolism (54 genes)	13	14	14	14
		Glycerophospholipid metabolism (98 genes)	14	26	14	21
		Ether lipid metabolism (48 genes)	11	15	12	12
		Phosphatidylinositol signaling system (96 genes)	8	17	11	11																72		28
		PPAR signaling pathway (89 genes)	9	16	11	12																54		21
		Fatty acid metabolism (62 genes)	11	12	10	9																36		14
		Glycerolipid metabolism (63 genes)	8	12	10	7																18		7
		Sphingolipid signaling pathway (124 genes)	11	10	11	8																0		0
		Peroxisome (86 genes)	9	14	6	8
		Alpha-Linolenic acid metabolism (25 genes)	6	4	6	3
			count
	Category	Term	Abcd1-/-	Abcd2-/-	Abcd1-/-Abcd2-/-	Acox1-/-
	GOTERM BP	Fatty acid metabolic process (458 genes)	26	28	33	28
		Fatty acid biosynthetic process (155 genes)	11	19	14	15
		Lipid catabolic process (341 genes)	12	14	15	15
		Lipid transport (445 genes)	11	14	11	14
		Phospholipid biosynthetic process (220 genes)	9	8	10	8
		Phospholipid metabolic process (358 genes)	9	7	9	8
		Sphingolipid metabolic process (146 genes)	7	9	9	8
		Cholesterol metabolic process (148 genes)	6	9	8	9
		Unsaturated fatty acid biosynthetic process (41 genes)	5	6	6	5
		Prostaglandin biosynthetic process (30 genes)	4	5	7	5
		Ceramide biosynthetic process (70 genes)	4	5	5	6
	KEGG PATHWAY	PPAR signaling pathway (89 genes)	12	9	13	10
		Inositol phosphate metabolism (72 genes)	12	13	10	9
		Phosphatidylinositol signaling system (96 genes)	11	14	10	9
		Fatty acid metabolism (62 genes)	9	11	10	9
		Glycerophospholipid metabolism (98 genes)	11	12	12	11
		Sphingolipid signaling pathway (124 genes)	9	10	10	10
		Glycosphingolipid biosynthesis - lacto and neolacto series (26 genes)	7	8	7	10
		Glycerolipid metabolism (63 genes)	8	8	9	9
		Biosynthesis of unsaturated fatty acids (34 genes)	6	8	8	7
		Arachidonic acid metabolism (85 genes)	9	9	8	4
		Ether lipid metabolism (48 genes)	6	10	6	9
			count
