# Supplementary material for: Peroxisomal defects in microglial cells induce a disease-associated microglial signature
Source: Front Mol Neurosci. 2023 Apr 17;16:1170313. doi: 10.3389/fnmol.2023.1170313 (PMC10149961; doi:10.3389/fnmol.2023.1170313)
Supplement: Supplementary file 3 [file Table_3.XLSX]

## Sheet: Feuil1
ID	Genotype	clone	µg prot. per pellet (10 000 000 cells)	prot mg	chol	chol/prot	desmo	desmo/prot	latho	latho/prot	lano	lano/prot		desmo/chol	latho/chol	lano/chol	desmo/latho	desmo/lano	latho/lano
11	WT	WT	1966.82	1.96682	7.60223	3.86524	158.127	80.3975	15.0368	7.64523	42.6564	21.688		20.8001	1.97794	5.61104	10.516	3.707	0.352509	First sere
12	ABCD1-/-	D1BA9	3476.83	3.47683	16.9328	4.87018	227.171	65.3387	13.9797	4.02081	28.8564	8.29964		13.4161	0.825598	1.70417	16.2501	7.87248	0.484457
13	ABCD2-/-	D2BB3	4441.2	4.4412	10.4363	2.34987	278.727	62.7594	7.3519	1.65538	36.4774	8.21339		26.7076	0.704457	3.49525	37.9123	7.6411	0.201547
14	ABCD1/D2-/-	D1D2D7	3641.79	3.64179	20.0787	5.51342	274.597	75.4018	19.1971	5.27134	36.0312	9.89382		13.6761	0.956094	1.7945	14.3041	7.6211	0.532792
15	ACOX1-/-	X1D9B1	2715.48	2.71548	8.82905	3.25138	300.247	110.569	8.45804	3.11475	28.4174	10.465		34.0067	0.957979	3.21862	35.4984	10.5656	0.297636
21	WT	WT	2604.04	2.60404	7.97775	3.06361	171.017	65.6738	13.9428	5.35432	45.4792	17.4649		21.4367	1.74772	5.70075	12.2656	3.76033	0.306576	Second serie
22	ABCD1-/-	D1BA9	3575.03	3.57503	15.7706	4.41132	251.627	70.3847	15.5453	4.34828	33.4401	9.3538		15.9555	0.98571	2.12041	16.1868	7.52471	0.464868
23	ABCD2-/-	D2BB3	2946.09	2.94609	9.89774	3.35962	271.728	92.2333	6.26992	2.12822	36.8912	12.5221		27.4535	0.63347	3.72724	43.3383	7.36564	0.169957
24	ABCD1/D2-/-	D1D2D7	3817.78	3.81778	20.0336	5.24746	252.741	66.2011	15.8936	4.16303	31.6935	8.30155		12.6158	0.793343	1.58201	15.9021	7.97455	0.501477
25	ACOX1-/-	X1D9B1	3232.98	3.23298	9.65878	2.98758	330.089	102.101	6.73084	2.08193	23.4288	7.24681		34.175	0.696862	2.42564	49.0413	14.089	0.287289
31	WT	WT	2383.35	2.38335	8.4033	3.52583	179.211	75.1926	15.5952	6.5434	39.3567	16.5131		21.3262	1.85585	4.68348	11.4914	4.5535	0.396254	Third serie
32	ABCD1-/-	D1BA9	3376.42	3.37642	18.4298	5.45839	276.59	81.9181	12.945	3.83395	34.781	10.3012		15.0077	0.702396	1.88721	21.3665	7.95233	0.372187
33	ABCD2-/-	D2BB3	4215.01	4.21501	12.605	2.99051	287.838	68.2889	9.26063	2.19706	42.4175	10.0635		22.8352	0.734678	3.36513	31.0819	6.78584	0.218321
34	ABCD1/D2-/-	D1D2D7	4391.55	4.39155	21.2362	4.8357	301.282	68.6049	19.9012	4.53171	41.3105	9.40682		14.1872	0.937137	1.94529	15.1389	7.2931	0.481747
35	ACOX1-/-	X1D9B1	3089.53	3.08953	11.0197	3.56678	281.85	91.2272	8.04727	2.60469	26.5968	8.60867		25.5769	0.730263	2.41357	35.0242	10.5971	0.302566
Supplementary Table 3
					chol		desmo		latho		lano			desmo/chol		latho/chol		lano/chol		desmo/latho		desmo/lano		latho/lano
					Mean	SD	Mean	SD	Mean	SD	Mean	SD		Mean	SD	Mean	SD	Mean	SD	Mean	SD	Mean	SD	Mean	SD
				Genotype									Genotype
		µg / mg prot		WT	3.48489	0.402379	73.7547	7.46646	6.51432	1.14573	18.5554	2.7544	WT	21.1877	0.340149	1.8605	0.115184	5.33176	0.563216	11.4243	0.876685	4.00695	0.474084	0.35178	0.0448432
				Abcd1	4.9133	0.524866	72.5472	8.49863	4.06768	0.260348	9.3182	1.00123	Abcd1	14.7931	1.28324	0.837901	0.142057	1.90393	0.208621	17.9345	2.97239	7.78317	0.227365	0.440504	0.0599694
				Abcd2	2.9	0.510921	74.4272	15.6664	1.99355	0.29488	10.2663	2.16151	Abcd2	25.6654	2.47925	0.690868	0.0519543	3.52921	0.183428	37.4442	6.14158	7.26419	0.436564	0.196608	0.0245573
				Abcd1 Abcd2	5.19886	0.341464	70.0693	4.77194	4.65536	0.564407	9.20073	0.815895	Abcd1 Abcd2	13.493	0.801498	0.895525	0.088998	1.77393	0.182508	15.115	0.799286	7.62958	0.3408	0.505339	0.0257403
				Acox1	3.26858	0.289983	101.299	9.69566	2.60046	0.516422	8.77348	1.61539	Acox1	31.2529	4.91626	0.795034	0.142099	2.68594	0.461351	39.8547	7.95939	11.7506	2.02521	0.29583	0.00779658
					lano		desmo		latho					lano/chol		desmo/chol		latho/chol		desmo/lano		latho/lano		desmo/latho
					Mean	SD	Mean	SD	Mean	SD				Mean	SD	Mean	SD	Mean	SD	Mean	SD	Mean	SD	Mean	SD
				Genotype
				WT	18.5554	2.7544	73.7547	7.46646	6.51432	1.14573				5.33176	0.563216	21.1877	0.340149	1.8605	0.115184	4.00695	0.474084	0.35178	0.0448432	11.4243	0.876685
				Abcd1	9.3182	1.00123	72.5472	8.49863	4.06768	0.260348				1.90393	0.208621	14.7931	1.28324	0.837901	0.142057	7.78317	0.227365	0.440504	0.0599694	17.9345	2.97239
				Abcd2	10.2663	2.16151	74.4272	15.6664	1.99355	0.29488				3.52921	0.183428	25.6654	2.47925	0.690868	0.0519543	7.26419	0.436564	0.196608	0.0245573	37.4442	6.14158
				Abcd1 Abcd2	9.20073	0.815895	70.0693	4.77194	4.65536	0.564407				1.77393	0.182508	13.493	0.801498	0.895525	0.088998	7.62958	0.3408	0.505339	0.0257403	15.115	0.799286
				Acox1	8.77348	1.61539	101.299	9.69566	2.60046	0.516422				2.68594	0.461351	31.2529	4.91626	0.795034	0.142099	11.7506	2.02521	0.29583	0.00779658	39.8547	7.95939
				MannWhit versus WT									MannWhit versus WT
		p value		Abcd1	0.0495		NS		0.0495				Abcd1	0.0495		0.0495		0.0495		0.0495		NS		0.0495
				Abcd2	0.0495		NS		0.0495				Abcd2	0.0495		0.0495		0.0495		0.0495		0.0495		0.0495
				Abcd1 Abcd2	0.0495		NS		0.0495				Abcd1 Abcd2	0.0495		0.0495		0.0495		0.0495		0.0495		NS
				Acox1	0.0495		0.0495		0.0495				Acox1	0.0495		0.0495		0.0495		0.0495		0.0495		0.0495
